# Supplementary material for: Trackplot: a fast and lightweight R script for epigenomic enrichment plots
Source: Bioinform Adv. 2024 Feb 28;4(1):vbae031. doi: 10.1093/bioadv/vbae031 (PMC10932608; doi:10.1093/bioadv/vbae031)
Supplement: vbae031_Supplementary_Data [file vbae031_supplementary_data.zip]

Archive with 17 entries (15 files):
- Supplementary_data/
- __MACOSX/._Supplementary_data
- Supplementary_data/benchmark/
- Supplementary_data/.Rhistory
- __MACOSX/Supplementary_data/._.Rhistory
- Supplementary_data/.DS_Store
- __MACOSX/Supplementary_data/._.DS_Store
- Supplementary_data/trackplot.R
- __MACOSX/Supplementary_data/._trackplot.R
- Supplementary_data/trackplot.html
- __MACOSX/Supplementary_data/._trackplot.html
- Supplementary_data/benchmark/bm_deeptools.sh
- __MACOSX/Supplementary_data/benchmark/._bm_deeptools.sh
- Supplementary_data/benchmark/bm_trackplot.R
- __MACOSX/Supplementary_data/benchmark/._bm_trackplot.R
- Supplementary_data/benchmark/dt_vs_tp_hf.csv
- __MACOSX/Supplementary_data/benchmark/._dt_vs_tp_hf.csv
