# Supplementary material for: Trackplot: a fast and lightweight R script for epigenomic enrichment plots
Source: Bioinform Adv. 2024 Feb 28;4(1):vbae031. doi: 10.1093/bioadv/vbae031 (PMC10932608; doi:10.1093/bioadv/vbae031)
Supplement: vbae031_Supplementary_Data [file vbae031_supplementary_data.zip › Supplementary_data/benchmark/dt_vs_tp_hf.csv]

command	mean	stddev	median	user	system	min	max
deeptools	63.99644134791333	0.16401268026497853	63.99724379258	62.72746441999999	1.0712370599999999	63.83202891758	64.16005133358
trackplot	2.16787608458	0.008172937583521634	2.16839695958	1.8874654199999998	0.21842139333333332	2.15945516758	2.17577612658
